# Supplementary material for: Impaired Kidney Function and 10-Year Outcome After Percutaneous Coronary Intervention—Interaction with Age, Sex, Diabetic Status and Clinical Presentation
Source: J Clin Med. 2024 Nov 13;13(22):6833. doi: 10.3390/jcm13226833 (PMC11594875; doi:10.3390/jcm13226833)
Supplement: Supplementary file 1 [file jcm-13-06833-s001.zip]

Archive with 1 entries (1 files):
- jcm-3237014-supplementary.pdf
